# Supplementary material for: Inhibition of the Quorum Sensing System (ComDE Pathway) by Aromatic 1,3-di-m-tolylurea (DMTU): Cariostatic Effect with Fluoride in Wistar Rats
Source: Front Cell Infect Microbiol. 2017 Jul 12;7:313. doi: 10.3389/fcimb.2017.00313 (PMC5506180; doi:10.3389/fcimb.2017.00313)
Supplement: Supplementary file 1 [file DataSheet1.XLS]

## Sheet: Sheet1
LIST	IMPORTANCE	CHECKLIST
EXPERIMENTAL DESIGN
Definition of experimental and control groups	E	Yes (see manuscript for details)
Number within each group	E	Yes (see manuscript for details)
Assay carried out by core lab or investigator's lab?	D	Yes (see manuscript for details)
Acknowledgement of authors' contributions	D	Yes (see manuscript for details)
SAMPLE
Description	E	Yes (see manuscript for details)
Volume/mass of sample processed	D	Yes (see manuscript for details)
Microdissection or macrodissection	E	Yes (see manuscript for details)
Processing procedure	E	Yes
If frozen - how and how quickly?	E	Plasma samples for inflammatory markers assesment were stored at -20˚C until used.
If fixed - with what, how quickly?	E	Not applicable
Sample storage conditions and duration (especially for FFPE samples)	E	All RNA samples were stored at -80°C and cDNA samples at -20°C.
NUCLEIC ACID EXTRACTION
Procedure and/or instrumentation	E	Yes (see manuscript for details)
Name of kit and details of any modifications	E	Yes (see manuscript for details)
Source of additional reagents used	D	Not applicable
Details of DNase or RNAse treatment	E	As per manufacturer's instructions (see the manuscript)
Contamination assessment (DNA or RNA)	E	Yes (As per manufacturer's instructions)
Nucleic acid quantification	E	Yes (see manuscript for details)
Instrument and method	E	Yes (see manuscript for details)
Purity (A260/A280)	D	No
Yield	D	No
RNA integrity method/instrument	E	Not applicable
RIN/RQI or Cq of 3' and 5' transcripts	E	Not applicable
Electrophoresis traces	D	No
Inhibition testing (Cq dilutions, spike or other)	E	Not applicable (MIQE guidelines state that for pathogenic diagnostic studies these specifications are not required)
REVERSE TRANSCRIPTION
Complete reaction conditions	E	Yes (see manuscript for details)
Amount of RNA and reaction volume	E	Yes (see manuscript for details)
Priming oligonucleotide (if using GSP) and concentration	E	No (Manufacturer does not provide sequences)
Reverse transcriptase and concentration	E	Yes (see manuscript for details)
Temperature and time	E	Yes (see manuscript for details)
Manufacturer of reagents and catalogue numbers	D	Yes (see manuscript for details)
Cqs with and without RT	D*	Not applicable
Storage conditions of cDNA	D	cDNA was stored at -20°C
qPCR TARGET INFORMATION
If multiplex, efficiency and LOD of each assay.	E	Not applicable
Sequence accession number	E	Not applicable
Location of amplicon	D	No (Manufacturer does not provide this information)
Amplicon length	E	No (Manufacturer does not provide this information)
In silico specificity screen (BLAST, etc)	E	Not applicable
Pseudogenes, retropseudogenes or other homologs?	D	Not applicable
Sequence alignment	D	Not applicable
Secondary structure analysis of amplicon	D	Not applicable
Location of each primer by exon or intron (if applicable)	E	No (Manufacturer does not provide this information)
What splice variants are targeted?	E	No (Manufacturer does not provide this information)
qPCR OLIGONUCLEOTIDES
Primer sequences	E	Yes (see manuscript for details)
RTPrimerDB Identification Number	D	Not available
Probe sequences	D**	No (Manufacturer does not provide this information)
Location and identity of any modifications	E	Not applicable
Manufacturer of oligonucleotides	D	Integerated DNA technologies
Purification method	D	No
qPCR PROTOCOL
Complete reaction conditions	E	Yes (see manuscript for details)
Reaction volume and amount of cDNA/DNA	E	Yes (see manuscript for details)
Primer, (probe), Mg++ and dNTP concentrations	E	No (Manufacturer does not provide this information)
Polymerase identity and concentration	E	No (Manufacturer does not provide this information)
Buffer/kit identity and manufacturer	E	Not applicable
Exact chemical constitution of the buffer	D	Not applicable
Additives (SYBR Green I, DMSO, etc.)	E	Yes (see manuscript for details)
Manufacturer of plates/tubes and catalog number	D	Thermofisher
Complete thermocycling parameters	E	Yes (see manuscript for details)
Reaction setup (manual/robotic)	D	Yes (see manuscript for details)
Manufacturer of qPCR instrument	E	Yes (see manuscript for details)
qPCR VALIDATION
Evidence of optimisation (from gradients)	D	Yes (see manuscript for details)
Specificity (gel, sequence, melt, or digest)	E	Not applicable
For SYBR Green I, Cq of the NTC	E	Yes (see manuscript for details)
Standard curves with slope and y-intercept	E	Not applicable
PCR efficiency calculated from slope	E	Not applicable
Confidence interval for PCR efficiency or standard error	D	Yes (see manuscript for details)
r2 of standard curve	E	Not applicable
Linear dynamic range	E	Not applicable
Cq variation at lower limit	E	Not applicable
Confidence intervals throughout range	D	Not applicable
Evidence for limit of detection	E	Not applicable
If multiplex, efficiency and LOD of each assay.	E	Not applicable
DATA ANALYSIS
qPCR analysis program (source, version)	E	Yes (see manuscript for details)
Cq method determination	E	Yes (see manuscript for details)
Outlier identification and disposition	E	Yes (see manuscript for details)
Results of NTCs	E	Not applicable
Justification of number and choice of reference genes	E	Yes (see manuscript for details)
Description of normalisation method	E	Yes (see manuscript for details)
Number and concordance of biological replicates	D	Yes (see manuscript for details)
Number and stage (RT or qPCR) of technical replicates	E	Yes (see manuscript for details)
Repeatability (intra-assay variation)	E	Yes (see manuscript for details)
Reproducibility (inter-assay variation, %CV)	D	Yes (see manuscript for details)
Power analysis	D	No
Statistical methods for result significance	E	Yes (see manuscript for details)
Software (source, version)	E	Yes (see manuscript for details)
Cq or raw data submission using RDML	D	No
Table S1. MIQE checklist for authors, reviewers and editors. All essential information (E) must be submitted with the manuscript. Desirable
information (D) should be submitted if available. If using primers obtained from RTPrimerDB, information on qPCR target, oligonucleotides,
protocols and validation is available from that source.
*: Assessing the absence of DNA using a no RT assay is essential when first extracting RNA. Once the sample has been validated as
RDNA-free, inclusion of a no-RT control is desirable, but no longer essential.
**: Disclosure of the probe sequence is highly desirable and strongly encouraged. However, since not all commercial pre-designed assay
vendors provide this information, it cannot be an essential requirement. Use of such assays is advised against.
